# Supplementary material for: Habitat Protection Approaches Facilitate Conservation of Overlooked Fungal Diversity – A Case Study From the Norwegian Coastal Heathland System
Source: Front Fungal Biol. 2022 May 27;3:886685. doi: 10.3389/ffunb.2022.886685 (PMC10512255; doi:10.3389/ffunb.2022.886685)
Supplement: Supplementary file 2 [file Table_1.xlsx]

## Sheet: Sheet1
Table S1. Taxonomic affiliation of cultures sequenced in this study. Each sequence is linked to a morphotype and the number of cultures per morphotype and the locality it was recorded in is indicated after the the taxonomy.
Sequence_ID	Species Hypothesis	Best_BLAST_match_accession_no	taxonomy	percent_identity	Austevoll	Austrheim	Bømlo	Gjerdevik	Kalvåg	Litle Kvernøy	Lygra	Telavåg
FINCH424-20	SH1505336.08FU	KJ188684	Acidomelania panicicola	98.83	0	0	0	1	0	0	0	0
FINCH256-19	SH1548347.08FU	FR682406	Agaricomycetes	98.42	0	0	0	0	0	0	0	1
FINCH45	SH1838164.08FU		Alpinaria rhododendri	98	0	2	0	0	0	0	0	0
FINCH203-19	SH1506148.08FU	KP889888	Arachnopeziza	98.58	0	0	0	0	0	0	1	0
FINCH128-19	SH1549489.08FU	JN889861	Ascomycota	100	0	0	0	0	0	0	0	2
FINCH299-20	SH1637619.08FU	AM084519	Ascomycota	99.03	0	0	0	5	0	0	0	0
FINCH300-20	SH1637619.08FU	JX535098	Ascomycota	100	0	0	0	3	0	0	0	0
FINCH302-20	SH1637619.08FU	AM084519	Ascomycota	99.03	0	0	0	4	0	0	0	0
FINCH325-20	SH1637619.08FU	AM084519	Ascomycota	98.46	0	0	0	0	3	0	0	0
FINCH314-20	SH1637619.08FU	AM084519	Ascomycota	98.63	0	0	0	0	10	0	0	0
FINCH312-20	SH1637619.08FU	AM084519	Ascomycota	98.46	0	0	0	0	3	0	0	0
FINCH370-20	SH1637619.08FU	AM084519	Ascomycota	98.65	0	0	0	0	0	3	0	0
FINCH348-20	SH1637619.08FU	AM084519	Ascomycota	98.98	0	0	0	0	0	2	0	0
FINCH396-20	SH1637619.08FU	AM084519	Ascomycota	98.8	0	0	0	0	0	0	0	1
FINCH456-20	SH1637619.08FU	AM084519	Ascomycota	98.46	0	0	0	0	0	1	0	0
FINCH464-20	SH1637619.08FU	JX535098	Ascomycota	100	0	0	0	0	0	1	0	0
FINCH228-19	SH1647294.08FU	MG190544	Ascomycota	96.65	0	0	0	0	0	0	1	0
FINCH10	SH1842652.08FU		Ascomycota	NA	2	0	0	0	0	0	0	0
FINCH13	SH1842652.08FU		Ascomycota	NA	4	0	0	0	0	0	0	0
FINCH011-19	MW049674	MW049674	Ascomycota	100	3	0	0	0	0	0	0	0
FINCH119-19	SH1646327.08FU	DQ914665	Asteromella	98.77	0	0	0	0	0	0	0	4
FINCH131-19	SH1646327.08FU	DQ914665	Asteromella	99.5	0	0	0	0	0	0	0	2
FINCH169-19	SH1646327.08FU	AB520300	Asteromella	98.52	1	0	0	0	0	0	0	0
FINCH28	SH1683633.08FU		Chalara	99	0	0	0	0	0	0	2	0
FINCH259-19	SH1529591.08FU	KF617382	Cladophialophora	99.49	0	0	0	0	0	0	0	0
FINCH443-20	SH1648298.08FU	MK614848	Clavulinaceae	99.37	0	0	0	0	0	1	0	0
FINCH116-19	SH1554253.08FU	KC480046	Coccomyces australis	99.86	0	0	0	0	0	0	0	2
FINCH355-20	SH1554253.08FU	KC480046	Coccomyces australis	99.78	0	0	0	0	0	2	0	0
FINCH170-19	SH1554253.08FU	UDB0721059	Coccomyces australis	100	1	0	0	0	0	0	0	0
FINCH315-20	SH1524849.08FU	KU986823	Cystodendron	98.91	0	0	0	0	3	0	0	0
FINCH255-19	SH1524849.08FU	KU986823	Cystodendron	98.9	0	0	0	0	0	0	0	1
FINCH257-19	SH1524849.08FU	KU986823	Cystodendron	98.55	0	0	0	0	0	0	0	1
FINCH400-20	SH1572792.08FU	UDB0762634	Davidiella tassiana	100	0	0	0	0	0	0	0	1
FINCH664-20	SH1554539.08FU	UDB0567890	Envir: Ceratobasidiaceae	100	0	0	1	0	0	0	0	0
FINCH025-19	SH1517985.08FU	UDB0779783	Envir: Chaetosphaeriaceae	100	2	0	0	0	0	0	0	0
FINCH049-19	SH1517985.08FU	UDB0779783	Envir: Chaetosphaeriaceae	100	0	0	2	0	0	0	0	0
FINCH150-19	SH1517985.08FU	UDB0779783	Envir: Chaetosphaeriaceae	100	0	0	1	0	0	0	0	0
FINCH274-19	SH1517985.08FU	UDB0779783	Envir: Chaetosphaeriaceae	100	0	1	0	0	0	0	0	0
FINCH395-20	SH1517985.08FU	UDB0779783	Envir: Chaetosphaeriaceae	100	0	0	0	0	0	0	0	1
FINCH038-19	SH1517985.08FU	UDB098062	Envir: Chloridium	99.05	0	0	4	0	0	0	0	0
FINCH062-19	SH1517985.08FU	UDB098062	Envir: Chloridium	97.2	0	0	0	0	0	0	4	0
FINCH074-19	SH1517985.08FU	UDB098062	Envir: Chloridium	97.56	0	0	0	0	0	0	2	0
FINCH002-19	SH1509522.08FU	UDB0756281	Envir: Eukaryota	100	0	0	1	0	0	0	3	0
FINCH040-19	SH1509522.08FU	UDB0756281	Envir: Eukaryota	100	0	0	5	0	0	0	0	0
FINCH041-19	SH1509522.08FU	UDB0756281	Envir: Eukaryota	100	0	0	5	0	0	0	0	0
FINCH110-19	SH1509522.08FU	UDB0756281	Envir: Eukaryota	100	0	0	0	0	0	0	0	3
FINCH232-19	SH1509522.08FU	UDB0756281	Envir: Eukaryota	100	0	0	1	0	0	0	0	0
FINCH440-20	SH1517985.08FU	UDB0767724	Envir: Eukaryota	99.61	0	0	0	0	1	0	0	0
FINCH292-20	SH1517993.08FU	UDB0761031	Envir: Eukaryota	99.03	0	0	0	3	0	0	0	0
FINCH465-20	SH1517993.08FU	UDB0761031	Envir: Eukaryota	99.61	0	0	0	0	0	1	0	0
FINCH444-20	SH1522921.08FU	UDB0189964	Envir: Eukaryota	98.53	0	0	0	0	0	1	0	0
FINCH642-20	SH1522944.08FU	UDB0766440	Envir: Eukaryota	99.62	0	0	6	0	0	0	0	0
FINCH121-19	SH1522944.08FU	UDB0766440	Envir: Eukaryota	99.46	0	0	0	0	0	0	0	2
FINCH284-19	SH1522944.08FU	UDB0766440	Envir: Eukaryota	99.28	0	1	0	0	0	0	0	0
FINCH383-20	SH1522944.08FU	UDB0766440	Envir: Eukaryota	99.62	0	1	0	0	0	0	0	0
FINCH367-20	SH1522955.08FU	UDB0760667	Envir: Eukaryota	98.66	0	0	0	0	0	4	0	0
FINCH654-20	SH1542290.08FU	UDB0759328	Envir: Eukaryota	99.57	1	0	0	0	0	0	0	0
FINCH107-19	SH1561412.08FU	UDB0760639	Envir: Eukaryota	100	0	4	0	0	0	0	0	0
FINCH647-20	SH1561412.08FU	UDB0760639	Envir: Eukaryota	100	0	0	0	0	0	0	0	7
FINCH338-20	SH1561412.08FU	UDB0759221	Envir: Eukaryota	100	0	0	0	0	2	0	0	0
FINCH243-19	SH1561412.08FU	UDB0759221	Envir: Eukaryota	99.82	1	0	0	0	0	0	0	0
FINCH250-19	SH1561412.08FU	UDB0760639	Envir: Eukaryota	99.63	1	0	0	0	0	0	0	0
FINCH251-19	SH1561412.08FU	UDB0760639	Envir: Eukaryota	100	1	0	0	0	0	0	0	0
FINCH270-19	SH1561412.08FU	UDB0760639	Envir: Eukaryota	99.82	0	0	0	0	0	0	0	0
FINCH384-20	SH1561412.08FU	UDB0760639	Envir: Eukaryota	100	0	1	0	0	0	0	0	0
FINCH391-20	SH1561412.08FU	UDB0760639	Envir: Eukaryota	100	0	1	0	0	0	0	0	0
FINCH404-20	SH2721900.08FU	UDB0121455	Envir: Eukaryota	98.39	0	0	0	0	0	0	0	1
FINCH409-20	SH2721900.08FU	UDB0121455	Envir: Eukaryota	98.39	0	0	0	0	0	0	0	1
FINCH290-20	SH2733948.08FU	UDB0249966	Envir: Eukaryota	99.14	0	0	0	6	0	0	0	0
FINCH129-19	SH2735160.08FU	UDB0448597	Envir: Eukaryota	100	0	0	0	0	0	0	0	2
FINCH327-20	SH1509534.08FU	UDB0779891	Envir: Gyoerffyella	100	0	0	0	0	7	0	0	0
FINCH660-20	SH1509534.08FU	UDB0779891	Envir: Gyoerffyella	100	0	0	1	0	0	0	0	0
FINCH218-19	SH1523757.08FU	UDB0762637	Envir: Helotiales	98.26	0	0	0	0	0	0	1	0
FINCH398-20	SH1523753.08FU	UDB025945	Envir: Meliniomyces	96.72	0	0	0	0	0	0	0	1
FINCH641-20	SH1522921.08FU	MT528052	Fungi	99.61	0	0	0	0	0	0	9	0
FINCH434-20	SH1522921.08FU	KU839006	Fungi	99.58	0	0	0	0	1	0	0	0
FINCH096-19	SH1522928.08FU	LC271310	Fungi	98.93	0	0	0	0	0	0	0	3
FINCH184-19	SH1522928.08FU	LC271310	Fungi	98.93	1	0	0	0	0	0	0	0
FINCH039-19	SH1523757.08FU	MW216007	Fungi	96.45	0	0	3	0	0	0	0	0
FINCH181-19	SH1524852.08FU	MW215627	Fungi	99.65	0	0	1	0	0	0	0	0
FINCH378-20	SH1542290.08FU	KT334768	Fungi	99.38	0	0	0	1	0	0	0	0
FINCH165-19	SH1565349.08FU	MT236395	Fungi	100	0	0	1	0	0	0	0	0
FINCH659-20	SH1637616.08FU	MN059918	Fungi	100	1	0	0	0	0	0	0	0
FINCH236-19	SH1637616.08FU	MN059918	Fungi	99	0	0	0	0	0	0	1	0
FINCH281-19	SH1637616.08FU	MN059918	Fungi	99.12	0	1	0	0	0	0	0	0
FINCH282-19	SH1637616.08FU	MN059918	Fungi	99.11	0	1	0	0	0	0	0	0
FINCH283-19	SH1637616.08FU	MN059918	Fungi	99	0	1	0	0	0	0	0	0
FINCH285-19	SH1637616.08FU	MN059918	Fungi	99	0	1	0	0	0	0	0	0
FINCH399-20	SH1512222.08FU	LK052831	Godronia fuliginosa	99.79	0	0	0	0	0	0	0	1
FINCH19	SH1373269.08FU		Gyoerffyella tricapillata	97	0	0	2	0	0	0	0	0
FINCH207-19	SH1509516.08FU	HQ625463	Gyoerffyella tricapillata	99.81	1	0	0	0	0	0	0	0
FINCH208-19	SH1509516.08FU	HQ850136	Gyoerffyella tricapillata	100	1	0	0	0	0	0	0	0
FINCH209-19	SH1509516.08FU	HQ850136	Gyoerffyella tricapillata	100	1	0	0	0	0	0	0	0
FINCH241-19	SH1509516.08FU	MK353131	Gyoerffyella tricapillata	100	0	0	0	0	0	0	1	0
FINCH272-19	SH1509516.08FU	MK353130	Gyoerffyella tricapillata	99.47	0	1	0	0	0	0	0	0
FINCH427-20	SH1505333.08FU	AM084502	Helotiales	99.8	0	0	0	1	0	0	0	0
FINCH113-19	SH1509522.08FU	MW033387	Helotiales	100	0	0	0	0	0	0	0	2
FINCH342-20	SH1509522.08FU	MW033387	Helotiales	100	0	0	0	0	0	5	0	0
FINCH347-20	SH1509522.08FU	MW033387	Helotiales	100	0	0	0	0	0	2	0	0
FINCH157-19	SH1509522.08FU	DQ309134	Helotiales	100	1	0	0	0	0	0	0	0
FINCH408-20	SH1509522.08FU	MW033387	Helotiales	100	0	0	0	0	0	0	0	1
FINCH260-19	SH1509543.08FU	KF617870	Helotiales	99.64	0	0	0	0	0	0	0	0
FINCH353-20	SH1522921.08FU	MK226177	Helotiales	97.92	0	0	0	0	0	2	0	0
FINCH183-19	SH1522921.08FU	MK226177	Helotiales	99.82	0	0	1	0	0	0	0	0
FINCH185-19	SH1522921.08FU	MK226177	Helotiales	99.79	1	0	0	0	0	0	0	0
FINCH187-19	SH1522921.08FU	MK226177	Helotiales	99.82	1	0	0	0	0	0	0	0
FINCH460-20	SH1522921.08FU	MK226177	Helotiales	98.33	0	0	0	0	0	1	0	0
FINCH055-19	SH1522926.08FU	KJ817304	Helotiales	99.81	0	0	6	0	0	0	0	0
FINCH354-20	SH1522926.08FU	KU176249	Helotiales	100	0	0	0	0	0	2	0	0
FINCH168-19	SH1522926.08FU	KJ817304	Helotiales	99.82	1	0	0	0	0	0	0	0
FINCH377-20	SH1522926.08FU	KX440169	Helotiales	99.81	0	0	0	1	0	0	0	0
FINCH126-19	SH1522928.08FU	AY627806	Helotiales	99.23	0	0	0	0	0	0	0	2
FINCH388-20	SH1522928.08FU	AY627806	Helotiales	99.43	0	1	0	0	0	0	0	0
FINCH393-20	SH1522928.08FU	AY627806	Helotiales	99.43	0	0	0	0	0	0	0	1
FINCH394-20	SH1522928.08FU	AY627806	Helotiales	99.43	0	0	0	0	0	0	0	1
FINCH429-20	SH1522928.08FU	AY627806	Helotiales	99.43	0	0	0	1	0	0	0	0
FINCH648-20	SH1523014.08FU	FM997936	Helotiales	99.81	0	0	0	0	0	0	0	1
FINCH371-20	SH1523014.08FU	FM997936	Helotiales	99.81	0	0	0	0	0	3	0	0
FINCH197-19	SH1523014.08FU	FM997936	Helotiales	99.61	0	0	0	0	0	0	1	0
FINCH220-19	SH1523014.08FU	FM997936	Helotiales	99.81	0	0	0	0	0	0	1	0
FINCH094-19	SH1523817.08FU	JX535046	Helotiales	99.49	0	2	0	0	0	0	0	0
FINCH249-19	SH1524863.08FU	KU516621	Helotiales	99.59	1	0	0	0	0	0	0	0
FINCH414-20	SH1527680.08FU	FM999525	Helotiales	92.12	0	0	0	0	0	0	0	1
FINCH649-20	SH1549489.08FU	KC966299	Helotiales	99.79	0	0	0	0	0	0	0	0
FINCH344-20	SH1549489.08FU	KC966299	Helotiales	99.79	0	0	0	0	0	3	0	0
FINCH356-20	SH1549489.08FU	KU176288	Helotiales	100	0	0	0	0	0	2	0	0
FINCH178-19	SH1549489.08FU	KC966299	Helotiales	99.81	0	0	1	0	0	0	0	0
FINCH280-19	SH1549489.08FU	KC966299	Helotiales	99.81	0	1	0	0	0	0	0	0
FINCH397-20	SH1549489.08FU	KC966299	Helotiales	99.79	0	0	0	0	0	0	0	1
FINCH405-20	SH1549489.08FU	KC966299	Helotiales	99.79	0	0	0	0	0	0	0	1
FINCH410-20	SH1549489.08FU	KC966299	Helotiales	99.79	0	0	0	0	0	0	0	1
FINCH198-19	SH1564602.08FU	KF617927	Helotiales	98.55	0	0	0	0	0	0	1	0
FINCH423-20	SH1637616.08FU	AF252840	Helotiales	99.79	0	0	0	1	0	0	0	0
FINCH435-20	SH1637616.08FU	AF252840	Helotiales	100	0	0	0	0	1	0	0	0
FINCH136-19	SH1637617.08FU	LC130986	Helotiales	96.79	0	0	0	0	0	0	0	0
FINCH122-19	SH1637617.08FU	LC130986	Helotiales	97.46	0	0	0	0	0	0	0	2
FINCH244-19	SH1637617.08FU	LC130986	Helotiales	96.65	1	0	0	0	0	0	0	0
FINCH417-20	SH1637617.08FU	LC130986	Helotiales	99.22	0	0	0	0	0	0	0	1
FINCH27	SH1668531.08FU		Helotiales	99	0	0	0	0	0	0	4	0
FINCH29	SH1684470.08FU		Helotiales	83	0	0	0	0	0	0	3	0
FINCH35	SH1685189.08FU		Helotiales	97	0	0	0	0	0	0	2	0
FINCH30	SH1715382.08FU		Helotiales	99	0	0	0	0	0	0	7	0
FINCH41	SH1828108.08FU		Helotiales	99	0	2	0	0	0	0	0	0
FINCH72	SH2568745.08FU		Helotiales	93	1	0	0	0	0	0	0	0
FINCH66	SH2958130.08FU		Helotiales	98	0	0	1	0	0	0	0	0
FINCH657-20	SH1523757.08FU	AY279179	Hyaloscypha	98.53	0	0	0	0	0	0	1	0
FINCH658-20	SH1523757.08FU	FN565274	Hyaloscypha	99.6	0	0	0	0	0	0	1	0
FINCH34	SH1668560.08FU		Hyaloscypha	97	0	0	0	0	0	0	4	0
FINCH346-20	SH3592872.08FU	MT133772	Hyaloscypha	97.36	0	0	0	0	0	2	0	0
FINCH192-19	SH3592872.08FU	MT133772	Hyaloscypha	97.25	0	0	1	0	0	0	0	0
FINCH204-19	SH3592872.08FU	MT133772	Hyaloscypha	97.39	0	0	0	0	0	0	1	0
FINCH076-19	SH1523753.08FU	UDB099521	Hyaloscypha finlndica	98.81	0	0	0	0	0	0	3	0
FINCH289-20	SH1523754.08FU	MN947404	Hyaloscypha variabilis	100	0	0	0	3	0	0	0	0
FINCH294-20	SH1523754.08FU	MN947404	Hyaloscypha variabilis	99.8	0	0	0	2	0	0	0	0
FINCH323-20	SH1523754.08FU	MT028098	Hyaloscypha variabilis	99.81	0	0	0	0	4	0	0	0
FINCH438-20	SH1523787.08FU	KP889693	Hyaloscyphaceae	98.61	0	0	0	0	1	0	0	0
FINCH71	SH2172999.08FU		Hyaloscyphaceae	99	0	0	1	0	0	0	0	0
FINCH385-20	SH1554270.08FU	MK514613	Hydnoporia corrugata	100	0	1	0	0	0	0	0	0
FINCH044-19	SH1546325.08FU	MT573482	Ilyonectria mors-panacis	100	0	0	4	0	0	0	0	0
FINCH646-20	SH1546325.08FU	UDB0755052	Ilyonectria mors-panacis	100	0	0	0	0	0	0	0	5
FINCH286-20	SH1546325.08FU	UDB0767988	Ilyonectria mors-panacis	100	0	0	0	4	0	0	0	0
FINCH331-20	SH1546325.08FU	UDB0767988	Ilyonectria mors-panacis	100	0	0	0	0	14	0	0	0
FINCH200-19	SH1543045.08FU	UDB0779730	Lachnellula fuscosanguinea	99.82	0	0	0	0	0	0	1	0
FINCH043-19	SH1522921.08FU	FJ378858	Lachnum	97.91	0	0	3	0	0	0	0	0
FINCH161-19	SH1522921.08FU	MT913626	Lachnum	96.51	0	0	1	0	0	0	0	0
FINCH239-19	SH1522921.08FU	KJ817295	Lachnum	97.11	1	0	0	0	0	0	0	0
FINCH413-20	SH1522921.08FU	KJ817288	Lachnum	98.44	0	0	0	0	0	0	0	1
FINCH74	SH2170062.08FU		Lachnum pygmaeum	95	0	0	0	0	0	0	0	1
FINCH12	SH1684159.08F		Lachnum virgineaum	NA	2	0	0	0	0	0	0	0
FINCH215-19	SH1522942.08FU	LC096785	Lachnum virgineum	98.61	0	0	1	0	0	0	0	0
FINCH25	SH1684159.08FU		Lachnum virgineum	98	0	0	0	0	0	0	11	0
FINCH247-19	SH2703324.08FU	KY522940	Lachnum virgineum	99.87	0	0	1	0	0	0	0	0
FINCH291-20	SH2713526.08FU	UDB0778491	Laetinaevia	99.79	0	0	0	2	0	0	0	0
FINCH224-19	SH2713526.08FU	UDB0778491	Laetinaevia	96.24	1	0	0	0	0	0	0	0
FINCH123-19	SH1523265.08FU	KP204262	Lanzia	98.08	0	0	0	0	0	0	0	2
FINCH111-19	SH1523265.08FU	KP204262	Lanzia	98.27	0	0	0	0	0	0	0	2
FINCH182-19	SH1524445.08FU	KF617822	Lecanicillium flavidum	100	0	0	1	0	0	0	0	0
FINCH267-19	SH1524445.08FU	MN905873	Lecanicillium flavidum	100	0	0	0	0	0	0	0	0
FINCH426-20	SH1571979.08FU	UDB015473	Lentinus ciliatus	100	0	0	0	1	0	0	0	0
FINCH305-20	SH1571979.08FU	MN588179	Lentinus substrictus	100	0	0	0	3	0	0	0	0
FINCH033-19	SH1549499.08FU	HM230879	Leotiomycetes	94.76	0	0	3	0	0	0	0	0
FINCH655-20	SH1549499.08FU	HM230879	Leotiomycetes	94.25	0	0	1	0	0	0	0	0
FINCH461-20	SH1515384.08FU	UDB0780098	Malassezia restricta	100	0	0	0	0	0	1	0	0
FINCH031-19	SH1523858.08FU	KY522929	Meliniomyces	99.27	0	0	2	0	0	0	0	0
FINCH322-20	SH1523858.08FU	KY522929	Meliniomyces	98.96	0	0	0	0	3	0	0	0
FINCH333-20	SH1523858.08FU	KY522929	Meliniomyces	98.99	0	0	0	0	3	0	0	0
FINCH202-19	SH1523858.08FU	KY522929	Meliniomyces	98.51	0	0	0	0	0	0	1	0
FINCH401-20	SH1523858.08FU	KY522929	Meliniomyces	98.77	0	0	0	0	0	0	0	1
FINCH402-20	SH1523858.08FU	KY522929	Meliniomyces	98.74	0	0	0	0	0	0	0	0
FINCH117-19	SH1555458.08FU	MN077485	Microdochium phragmitis	100	0	0	0	0	0	0	0	3
FINCH115-19	SH1555458.08FU	MN077485	Microdochium phragmitis	100	0	0	0	0	0	0	0	3
FINCH372-20	SH1555458.08FU	MT882125	Microdochium phragmitis	100	0	0	0	0	0	5	0	0
FINCH149-19	SH1555458.08FU	MN077485	Microdochium phragmitis	100	0	0	0	0	0	0	1	0
FINCH261-19	SH1555458.08FU	MN077485	Microdochium phragmitis	100	0	0	0	0	0	0	0	0
FINCH360-20	SH1524851.08FU	MF615086	Mollisia cinerea	99.61	0	0	0	0	0	3	0	0
FINCH656-20	SH1524851.08FU	KU516424	Mollisia cinerea	99.58	0	0	1	0	0	0	0	0
FINCH263-19	SH1524851.08FU	UDB0780689	Mollisia cinerea	99.63	0	0	0	0	0	0	0	0
FINCH406-20	SH1524851.08FU	MF615086	Mollisia cinerea	99.41	0	0	0	0	0	0	0	1
FINCH15	SH1828107.08FU		Mollisia sp.	NA	2	0	0	0	0	0	0	0
FINCH316-20	SH1542290.08FU	DQ309097	Mycena	99.85	0	0	0	0	6	0	0	0
FINCH304-20	SH1542298.08FU	HQ625481	Mycena sanguinolenta	100	0	0	0	4	0	0	0	0
FINCH242-19	SH1542298.08FU	JF908390	Mycena sanguinolenta	99.85	1	0	0	0	0	0	0	0
FINCH386-20	SH1542298.08FU	HQ625481	Mycena sanguinolenta	100	0	0	0	0	0	0	0	1
FINCH36	SH1706478.08FU		Mycena sanguinolenta	98	0	0	0	0	0	0	3	0
FINCH24	SH2215542.08FU		Mycena sp.	99	0	0	2	0	0	0	0	0
FINCH75	SH2293788.08FU		Oidiodendron	91	0	0	0	0	0	0	0	0
FINCH248-19	SH1564437.08FU	KU550981	Oidiodendron majus	99.81	0	0	1	0	0	0	0	0
FINCH382-20	SH1564437.08FU	KU550981	Oidiodendron majus	99.61	0	1	0	0	0	0	0	0
FINCH425-20	SH1564437.08FU	KU550981	Oidiodendron majus	99.81	0	0	0	1	0	0	0	0
FINCH416-20	SH1576421.08FU	KM246198	Paramicrothyrium chinensis	96.64	0	0	0	0	0	0	0	1
FINCH57	SH2189908.08FU		Penicillium chrysogenum	99	0	0	0	0	0	0	0	0
FINCH269-19	SH1529992.08FU	KT887860	Penicillium herquei	99.64	0	0	0	0	0	0	0	0
FINCH271-19	SH1529992.08FU	KT887860	Penicillium herquei	99.81	0	1	0	0	0	0	0	0
FINCH042-19	SH1529989.08FU	UDB0767780	Penicillium melinii	100	0	0	7	0	0	0	0	0
FINCH146-19	SH1529989.08FU	UDB0763382	Penicillium melinii	99.83	0	0	0	0	0	0	0	0
FINCH147-19	SH1529989.08FU	UDB0763382	Penicillium melinii	100	0	0	0	6	0	0	0	0
FINCH124-19	SH1529989.08FU	MK789194	Penicillium melinii	100	0	0	0	0	0	0	0	2
FINCH350-20	SH1529989.08FU	UDB0767780	Penicillium melinii	100	0	0	0	0	0	12	0	0
FINCH148-19	SH1529989.08FU	UDB0763382	Penicillium melinii	100	0	0	0	0	0	0	1	0
FINCH268-19	SH1529989.08FU	UDB0763382	Penicillium melinii	99.82	0	0	0	0	0	0	0	0
FINCH390-20	SH1529989.08FU	UDB0767750	Penicillium melinii	100	0	1	0	0	0	0	0	0
FINCH392-20	SH1529989.08FU	UDB0767780	Penicillium melinii	100	0	1	0	0	0	0	0	0
FINCH411-20	SH1529989.08FU	UDB0763382	Penicillium melinii	100	0	0	0	0	0	0	0	0
FINCH412-20	SH1529989.08FU	UDB0763382	Penicillium melinii	100	0	0	0	0	0	0	0	0
FINCH51	SH1692780.08FU		Penicillium melinii	99	0	0	0	0	0	0	0	0
FINCH156-19	SH1529984.08FU	MT514380	Penicillium polonicum	100	1	0	0	0	0	0	0	0
FINCH265-19	SH1529984.08FU	KM265455	Penicillium polonicum	99.82	0	0	0	0	0	0	0	0
FINCH108-19	SH1529988.08FU	UDB0779726	Penicillium spinulosum	100	1	1	0	0	0	0	0	0
FINCH46	SH2189918.08FU		Penicillium thomii	99	0	2	0	0	0	0	0	0
FINCH102-19	SH1646407.08FU	UDB016459	Peniophora incarnata	99.84	0	3	0	0	0	0	0	0
FINCH216-19	SH1522919.08FU	EF026068	Pezicula	96.58	1	0	0	0	0	0	0	0
FINCH112-19	SH1522919.08FU	MT294405	Pezicula brunnea	99.82	0	0	0	0	0	0	0	2
FINCH133-19	SH1522919.08FU	MT294405	Pezicula brunnea	100	0	0	0	0	0	0	0	0
FINCH135-19	SH1522919.08FU	MT738187	Pezicula brunnea	100	0	0	0	0	0	0	0	0
FINCH139-19	SH1522919.08FU	EF026068	Pezicula brunnea	99.82	0	0	0	0	0	0	0	0
FINCH134-19	SH1522919.08FU	MT294405	Pezicula brunnea	100	0	0	0	0	0	0	0	0
FINCH188-19	SH1522919.08FU	MT294405	Pezicula brunnea	100	1	0	0	0	0	0	0	0
FINCH190-19	SH1522919.08FU	JQ272452	Pezicula brunnea	100	1	0	0	0	0	0	0	0
FINCH212-19	SH1522919.08FU	MT294405	Pezicula brunnea	100	0	0	1	0	0	0	0	0
FINCH240-19	SH1522919.08FU	MT294405	Pezicula brunnea	100	1	0	0	0	0	0	0	0
FINCH254-19	SH1522919.08FU	KX440132	Pezicula brunnea	100	0	0	0	0	0	0	0	1
FINCH262-19	SH1522919.08FU	EF026067	Pezicula brunnea	100	0	0	0	0	0	0	0	0
FINCH277-19	SH1522919.08FU	EF026067	Pezicula brunnea	100	0	1	0	0	0	0	0	0
FINCH381-20	SH1522919.08FU	EF026067	Pezicula brunnea	100	0	1	0	0	0	0	0	0
FINCH2	SH1684136.08FU		Pezicula brunnea	NA	2	0	5	0	0	0	0	0
FINCH5	SH1684136.08FU		Pezicula brunnea	NA	2	0	0	0	0	0	0	0
FINCH22	SH1684136.08FU		Pezicula brunnea	99	0	0	3	0	0	0	0	0
FINCH4	SH1684136.08FU		Pezicula brunnea	NA	4	0	0	0	0	0	0	0
FINCH39	SH1684136.08FU		Pezicula brunnea	99	0	0	0	0	0	0	2	0
FINCH11	SH1684136.08FU		Pezicula brunnea	NA	2	0	0	0	0	0	0	0
FINCH40	SH1684136.08FU		Pezicula brunnea	98	0	0	0	0	0	0	0	2
FINCH21	SH1684279.08FU		Pezicula heterochroma	98	0	0	3	0	0	0	0	0
FINCH20	SH1684279.08FU		Pezicula heterochroma	98	0	0	4	0	0	0	0	0
FINCH37	SH1684151.08FU		Pezicula rhizophila	99	0	0	0	0	0	0	3	0
FINCH067-19	SH1549486.08FU	JQ347011	Pezizales	100	0	0	0	0	0	0	4	0
FINCH362-20	SH1549486.08FU	JQ347011	Pezizales	99.81	0	0	0	0	0	6	0	0
FINCH340-20	SH1549486.08FU	JQ347011	Pezizales	99.81	0	0	0	0	0	3	0	0
FINCH343-20	SH1549486.08FU	JQ347011	Pezizales	99.81	0	0	0	0	0	2	0	0
FINCH454-20	SH1549486.08FU	JQ347011	Pezizales	99.81	0	0	0	0	0	1	0	0
FINCH127-19	SH1523755.08FU	KC966309	Pezoloma ericae	98.17	0	0	0	0	0	0	0	2
FINCH252-19	SH1523755.08FU	UDB0779752	Pezoloma ericae	99.74	0	0	0	0	0	0	0	1
FINCH415-20	SH1523755.08FU	UDB0779752	Pezoloma ericae	99.78	0	0	0	0	0	0	0	1
FINCH196-19	SH1523762.08FU	FN565272	Pezoloma ericae	99.65	0	0	0	0	0	0	1	0
FINCH431-20	SH1523786.08FU	UDB0779724	Pezoloma ericae	99.79	0	0	0	1	0	0	0	0
FINCH019-19	SH1523789.08FU	MG707468	Pezoloma ericae	99.82	2	0	0	0	0	0	0	0
FINCH032-19	SH1523789.08FU	MG707468	Pezoloma ericae	99.57	0	0	2	0	0	0	0	0
FINCH653-20	SH1523789.08FU	MG707468	Pezoloma ericae	99.44	1	0	0	0	0	0	0	0
FINCH179-19	SH1523789.08FU	MG707468	Pezoloma ericae	99.82	0	0	1	0	0	0	0	0
FINCH387-20	SH1523789.08FU	MG707468	Pezoloma ericae	99.62	0	1	0	0	0	0	0	0
FINCH14	SH1685210.08FU		Pezoloma ericae	NA	2	0	0	0	0	0	0	0
FINCH7	SH1685397.08FU		Pezoloma ericae	NA	3	0	0	0	0	0	0	0
FINCH9	SH1685397.08FU		Pezoloma ericae	NA	3	0	0	0	0	0	0	0
FINCH432-20	SH1509514.08FU	MH734787	Phacidium lacerum	99.81	0	0	0	0	1	0	0	0
FINCH303-20	SH1573646.08FU	KP994377	Phanerochaete sordida	100	0	0	0	8	0	0	0	0
FINCH335-20	SH1573646.08FU	KP994377	Phanerochaete sordida	100	0	0	0	0	8	0	0	0
FINCH326-20	SH1573646.08FU	KP994377	Phanerochaete sordida	100	0	0	0	0	8	0	0	0
FINCH428-20	SH1573646.08FU	KP994377	Phanerochaete sordida	100	0	0	0	1	0	0	0	0
FINCH030-19	SH1647299.08FU	FN565259	Phialocephala	99.76	0	0	9	0	0	0	0	0
FINCH345-20	SH1647299.08FU	FN565259	Phialocephala	100	0	0	0	0	0	5	0	0
FINCH352-20	SH1647299.08FU	FN565259	Phialocephala	99.8	0	0	0	0	0	2	0	0
FINCH358-20	SH1647299.08FU	FN565259	Phialocephala	99.79	0	0	0	0	0	2	0	0
FINCH219-19	SH1647299.08FU	FN565259	Phialocephala	100	0	0	0	0	0	0	1	0
FINCH278-19	SH1647299.08FU	FN565259	Phialocephala	100	0	1	0	0	0	0	0	0
FINCH279-19	SH1647299.08FU	FN565259	Phialocephala	99.75	0	1	0	0	0	0	0	0
FINCH44	SH1686605.08FU		Phialocephala	94	0	2	0	0	0	0	0	0
FINCH32	SH1355032.08FU		Phialocephala bamuru	97	0	0	0	0	0	0	2	0
FINCH287-20	SH1647284.08FU	GU973749	Phialocephala bamuru	100	0	0	0	3	0	0	0	0
FINCH307-20	SH1647284.08FU	KF527817	Phialocephala bamuru	99.14	0	0	0	1	0	0	0	0
FINCH311-20	SH1647284.08FU	GU973749	Phialocephala bamuru	98.93	0	0	0	15	0	0	0	0
FINCH309-20	SH1647284.08FU	KT923252	Phialocephala bamuru	99.57	0	0	0	2	0	0	0	0
FINCH310-20	SH1647284.08FU	GU973749	Phialocephala bamuru	98.71	0	0	0	2	0	0	0	0
FINCH320-20	SH1647284.08FU	KM068397	Phialocephala bamuru	99.41	0	0	0	0	2	0	0	0
FINCH652-20	SH1647284.08FU	HG530746	Phialocephala bamuru	98.82	1	0	0	0	0	0	0	0
FINCH211-19	SH1647284.08FU	MG707466	Phialocephala bamuru	98.75	0	0	1	0	0	0	0	0
FINCH293-20	SH1647359.08FU	KT203037	Phialocephala bamuru	98.23	0	0	0	2	0	0	0	0
FINCH223-19	SH1524859.08FU	MT026413	Phialocephala dimorphospora	94.59	1	0	0	0	0	0	0	0
FINCH16	SH1686605.08FU		Phialocephala dimorphospora	NA	2	0	0	0	0	0	0	0
FINCH052-19	SH1647282.08FU	UDB0762672	Phialocephala fortinii	100	0	0	7	0	0	0	0	0
FINCH051-19	SH1647282.08FU	UDB0779696	Phialocephala fortinii	100	0	0	2	0	0	0	0	0
FINCH028-19	SH1647282.08FU	UDB0779847	Phialocephala fortinii	99.24	4	0	0	0	0	0	0	0
FINCH029-19	SH1647282.08FU	UDB0779696	Phialocephala fortinii	100	4	0	0	0	0	0	0	0
FINCH027-19	SH1647282.08FU	UDB0779696	Phialocephala fortinii	96.09	6	0	0	0	0	0	0	0
FINCH643-20	SH1647282.08FU	MT026411	Phialocephala fortinii	100	0	0	11	0	0	0	0	0
FINCH298-20	SH1647282.08FU	UDB0779696	Phialocephala fortinii	100	0	0	0	11	0	0	0	0
FINCH313-20	SH1647282.08FU	UDB0779696	Phialocephala fortinii	100	0	0	0	0	2	0	0	0
FINCH363-20	SH1647282.08FU	UDB0766222	Phialocephala fortinii	99.81	0	0	0	0	0	4	0	0
FINCH361-20	SH1647282.08FU	UDB0779696	Phialocephala fortinii	100	0	0	0	0	0	3	0	0
FINCH163-19	SH1647282.08FU	UDB0779696	Phialocephala fortinii	98.91	1	0	0	0	0	0	0	0
FINCH189-19	SH1647282.08FU	UDB0779696	Phialocephala fortinii	100	1	0	0	0	0	0	0	0
FINCH235-19	SH1647282.08FU	JQ346956	Phialocephala fortinii	99.48	0	0	0	0	0	0	1	0
FINCH31	SH1839809.08FU		Phialocephala fortinii	99	0	0	0	0	0	0	2	0
FINCH359-20	SH1647299.08FU	UDB0312192	Phialocephala fortinii	99.55	0	0	0	0	0	2	0	0
FINCH334-20	SH1647289.08FU	FM172824	Phialocephala glacialis	99.79	0	0	0	0	2	0	0	0
FINCH341-20	SH1647289.08FU	FM172824	Phialocephala glacialis	99.79	0	0	0	0	0	3	0	0
FINCH437-20	SH1647289.08FU	AY606298	Phialocephala glacialis	99.58	0	0	0	0	1	0	0	0
FINCH439-20	SH1647289.08FU	AY606298	Phialocephala glacialis	98.06	0	0	0	0	1	0	0	0
FINCH364-20	SH1599717.08FU	MT551932	Phlebia radiata	100	0	0	0	0	0	2	0	0
FINCH077-19	SH1557165.08FU	UDB080257	Pseudogymnoascus roseus	98.37	0	0	0	0	0	0	2	0
FINCH430-20	SH1557165.08FU	MN879385	Pseudogymnoascus roseus	100	0	0	0	1	0	0	0	0
FINCH201-19	SH1505329.08FU	UDB0778874	Pyrenopeziza revincta	100	0	0	0	0	0	0	1	0
FINCH447-20	SH1505329.08FU	AY259137	Pyrenopeziza revincta	99.8	0	0	0	0	0	1	0	0
FINCH234-19	SH1522932.08FU	KU551029	Rhizodermea veluwensis	100	0	0	0	0	0	0	1	0
FINCH458-20	SH1522932.08FU	MT601882	Rhizodermea veluwensis	100	0	0	0	0	0	1	0	0
FINCH18	SH1684148.08FU		Rhizodermea veluwensis	99	0	0	3	0	0	0	0	0
FINCH42	SH1684148.08FU		Rhizodermea veluwensis	99	0	3	0	0	0	0	0	0
FINCH369-20	SH1543055.08FU	KJ817283	Rhizoscyphus monotropae	100	0	0	0	0	0	11	0	0
FINCH368-20	SH1543055.08FU	AB476496	Rhizoscyphus monotropae	100	0	0	0	0	0	11	0	0
FINCH442-20	SH1543055.08FU	AB476496	Rhizoscyphus monotropae	100	0	0	0	0	0	1	0	0
FINCH452-20	SH1543055.08FU	AB476496	Rhizoscyphus monotropae	100	0	0	0	0	0	1	0	0
FINCH205-19	SH1505280.08FU	DQ309240	Rhytismatales	99.59	1	0	0	0	0	0	0	0
FINCH52	SH1721313.08FU		Rhytismatales	99	0	0	0	0	0	0	0	0
FINCH38	SH1721320.08FU		Rhytismatales	97	0	0	0	0	0	0	2	0
FINCH64	SH1148966.08FU		Sistotrema brinkmannii	99	1	0	0	0	0	0	0	0
FINCH301-20	SH1514166.08FU	MT159987	Sistotrema brinkmannii	100	0	0	0	2	0	0	0	0
FINCH337-20	SH1514166.08FU	MT159987	Sistotrema brinkmannii	100	0	0	0	0	2	0	0	0
FINCH380-20	SH1514166.08FU	UDB0738867	Sistotrema brinkmannii	100	0	0	0	1	0	0	0	0
FINCH436-20	SH1514166.08FU	MT159987	Sistotrema brinkmannii	100	0	0	0	0	1	0	0	0
FINCH451-20	SH1514166.08FU	MT159987	Sistotrema brinkmannii	100	0	0	0	0	0	1	0	0
FINCH206-19	SH1576735.08FU	MK911676	Stagonospora perfecta	100	1	0	0	0	0	0	0	0
FINCH459-20	SH1519896.08FU	HE774488	Strobilurus tenacellus	100	0	0	0	0	0	1	0	0
FINCH237-19	SH1524859.08FU	AY259138	Tapesia fusca	97.09	0	0	0	0	0	0	1	0
FINCH296-20	SH1565939.08FU	MT889827	Trametes versicolor	100	0	0	0	4	0	0	0	0
FINCH336-20	SH1565939.08FU	KX574479	Trametes versicolor	99.83	0	0	0	0	3	0	0	0
FINCH330-20	SH1565939.08FU	MN559796	Trametes versicolor	99.83	0	0	0	0	2	0	0	0
FINCH644-20	SH1567966.08FU	UDB0779817	Trichoderma pubescens	100	0	2	0	0	0	0	0	0
FINCH308-20	SH1567966.08FU	UDB0779817	Trichoderma pubescens	100	0	0	0	4	0	0	0	0
FINCH332-20	SH1567966.08FU	UDB0779817	Trichoderma pubescens	100	0	0	0	0	1	0	0	0
FINCH318-20	SH1567966.08FU	UDB0779817	Trichoderma pubescens	100	0	0	0	0	3	0	0	0
FINCH229-19	SH1567966.08FU	UDB0779817	Trichoderma pubescens	100	0	0	1	0	0	0	0	0
FINCH230-19	SH1567966.08FU	UDB0779817	Trichoderma pubescens	100	0	0	1	0	0	0	0	0
FINCH231-19	SH1567966.08FU	UDB0779817	Trichoderma pubescens	100	0	0	1	0	0	0	0	0
FINCH441-20	SH1567966.08FU	UDB0779817	Trichoderma pubescens	100	0	0	0	0	1	0	0	0
FINCH1	SH1738438.08FU		Trichoderma viride	NA	0	0	0	0	0	0	8	0
FINCH43	SH1738438.08FU		Trichoderma viride	100	0	2	0	0	0	0	0	0
FINCH463-20	SH1563804.08FU	MH856288	Tricholoma sejunctum	100	0	0	0	0	0	1	0	0
